# Supplementary material for: Zoonotic Transmission of Campylobacter jejuni to Caretakers From Sick Pen Calves Carrying a Mixed Population of Strains With and Without Guillain Barré Syndrome-Associated Lipooligosaccharide Loci
Source: Front Microbiol. 2022 Apr 29;13:800269. doi: 10.3389/fmicb.2022.800269 (PMC9112162; doi:10.3389/fmicb.2022.800269)
Supplement: Supplementary file 4 [file Table_4.XLSX]

## Sheet: Sheet1
		ST922			ST929			ST806				ST6227		ST982	Clinical C. jejuni strains
	Function	LM03	LM 12	TW16491	LM01	LM19	LM21	LM08	LM10	LM13	LM26	LM05	LM11	LM24	260.94	81-176	84-25	CF93-6	HB93-13	11168
A. Loci encoding surface antigens in C. jejuni 11168
1. N-linked glycosylation
CJ1119CPGLG	N-linked glycosylation glycosyltransferase PglG	100	100	100	100	100	100	100	100	100	100	100	100	100	99.33	98.99	100	100	99.66	100
CJ1120PGLF	UDP-N-acetylglucosamine 4,6-dehydratase (EC 4.2.1.-)	100	100	100	99.15	99.15	99.15	100	100	100	100	100	100	100	99.66	99.49	100	99.83	99.83	100
CJ1121PGLE	Lipopolysaccharide biosynthesis protein RffA	100	100	100	99.74	99.74	99.74	100	100	100	100	100	100	100	98.19	98.19	100	100	100	100
CJ1122WLAJ	FIG00732228: membrane protein	99.4	99.4	99.4	98.8	98.8	98.8	99.4	99.4	99.4	99.4	99.4	99.4	99.4	0	0	99.4	99.4	98.8	100
CJ1123PGLD	4-amino-6-deoxy-N-Acetyl-D-hexosaminyl-(Lipid carrier) acetyltrasferase	100	100	100	95.9	95.9	95.9	100	100	100	100	100	100	100	97.94	97.94	100	100	97.95	100
CJ1124PGLC	Lipid carrier : UDP-N-acetylgalactosaminyltransferase (EC 2.4.1.-)	100	100	100	99.5	99.5	99.5	100	100	100	100	99.5	99.5	99.5	99	99	99.5	100	99	100
CJ1125PGLA	Alpha-1,3-N-acetylgalactosamine transferase PglA (EC 2.4.1.-)	98.94	98.94	98.94	99.73	99.73	99.73	100	100	100	100	100	100	100	97.87	97.61	100	100	97.87	100
CJ1126PGLB	Oligosaccharyltransferase PglB (EC 2.4.1.119)	98.74	98.74	98.74	99.86	99.86	99.86	100	100	100	100	100	100	100	98.6	98.6	100	100	98.32	100
CJ1127PGLJ	Alpha-1,4-N-acetylgalactosamine transferase PglJ (EC 2.4.1.-)	100	100	100	100	100	100	100	100	100	100	100	100	100	98.63	98.36	100	100	98.63	100
CJ1128PGLI	Glycosyltransferase PglI (EC 2.4.1.-)	100	100	100	100	100	100	100	100	100	100	100	100	100	99.35	99.35	100	100	98.71	100
CJ1129CPGLH	Phospholipid-lipopolysaccharide ABC transporter	100	99.82	100	100	100	100	100	100	100	100	100	100	100	98.58	98.05	100	99.82	98.4	100
CJ1129PGLH	Alpha-1,4-N-acetylgalactosamine transferase PglH (EC 2.4.1.-)	100	100	100	99.16	99.16	99.16	99.72	99.72	99.72	99.72	100	100	100	96.93	98.32	100	100	97.49	100
CJ1130PGLKWLAB	Phospholipid-lipopolysaccharide ABC transporter	100	99.82	100	100	100	100	100	100	100	100	100	100	100	98.58	98.05	100	99.82	98.4	100
B. Lipooligosaccharide
CJ1131CGALE	UDP-glucose 4-epimerase (EC 5.1.3.2)	99.7	99.7	99.7	99.39	99.39	99.39	99.09	99.09	99.09	99.09	99.7	99.7	100	99.39	99.09	100	99.7	98.78	100
CJ1132C	Polysaccharide biosynthesis protein WlaX	96.97	96.97	96.97	97.73	97.73	97.73	97.35	97.35	97.35	97.35	99.62	99.62	100	100	97.73	100	97.35	97.73	100
CJ1132CLOS	Polysaccharide biosynthesis protein WlaX	96.97	96.97	96.97	97.73	1	97.73	97.35	97.35	97.35	97.35	99.62	99.62	100	100	97.73	100	97.35	97.73	100
CJ1133WAAC	Lipopolysaccharide heptosyltransferase I (EC 2.4.1.-)	99.42	99.42	99.42	98.83	98.83	98.83	98.54	98.54	98.54	98.54	100	100	100	97.95	98.54	100	98.25	98.54	100
CJ1134HTRB	Lipid A biosynthesis lauroyl acyltransferase (EC 2.3.1.-)	97.25	97.25	97.25	97.97	97.97	97.97	96.61	96.61	96.61	96.61	100	100	100	95.93	96.61	100	95.93	96.61	100
CJ1135LOS	Putative two-domain glycosyltransferase	39.59	39.59	39.59	86.02	86.02	86.02	90.87	90.87	90.87	76.25	100	100	100	88.94	88.54	100	88.7	88.94	100
CJ1136LOS	Beta-1,3-galactosyltransferase / Beta-1,4-galactosyltransferase	42.73	42.73	42.73	45.35	45.35	80	77.14	77.14	77.14	77.14	100	100	100	76.35	75.27	100	76.92	76.92	100
CJ1137CLOS	Capsular polysaccharide synthesis protein	44.41	44.41	44.41	0	0	0	0	0	0	0	100	100	100	0	0	100	0	0	100
CJ1138LOS	Beta-1,3-galactosyltransferase / Beta-1,4-galactosyltransferase	29.89	29.89	29.89	44.19	44.19	45.59	62.69	62.69	62.69	62.69	100	100	100	60.51	61.09	100	62.82	61.28	100
CJ1139WLAN/CGTB	Beta-1,3-galactosyltransferase / Beta-1,4-galactosyltransferase	39.74	39.74	39.74	54.55	54.55	54.55	59.87	59.87	59.87	59.87	100	100	100	59.41	67.24	100	59.41	59.41	100
CJJ26094_1202CSTII	CMP-N-acetylneuraminate-beta-galactosamide-alpha-2,3-sialyltransferase (EC 2.4.99.-)	0	0	0	0	0	0	93	93	93	93	54	54	54	100	97	54	100	100	54
Cj1140CSTIII	CMP-N-acetylneuraminate-beta-galactosamide-alpha-2,3-sialyltransferase (EC 2.4.99.-)	0	0	0	0	0	0	55	55	55	55	100	100	100	54	0	100	54	54	100
CJ1141NEUB1	N-acetylneuraminate synthase (EC 2.5.1.56)	36.17	36.17	36.17	39.45	37.23	37.23	77.26	77.26	77.26	76.97	100	100	100	77.26	77.26	100	77.26	77.26	100
CJ1142NEUC1	UDP-N-acetylglucosamine 2-epimerase (EC 5.1.3.14)	36.91	36.91	36.91	35.82	35.82	35.82	70.16	70.16	70.16	70.16	100	100	100	69.35	69.89	100	69.35	69.62	100
CJ1143NEUA1CGTA	Beta-1,4-N-acetylgalactosaminyltransferase (EC 2.4.1.-) / N-Acetylneuraminate cytidylyltransferase (EC 2.7.7.43)	54.18	54.18	54.18	33.64	33.64	33.64	68.81	68.81	68.81	68.81	99.81	99.81	99.81	69.72	69.72	99.81	69.72	68.81	100
CJ1144/45	FIG00471437: hypothetical protein	0	0	0	61.33	61.33	61.33	0	0	0	0	99.62	99.62	99.62	0	0	100	0	0	100
CJ1146WAAV	Beta-1,3-galactosyltransferase / Beta-1,4-galactosyltransferase	86.96	86.96	86.96	92.19	92.19	92.19	88.85	88.85	88.85	88.85	100	100	100	89.22	86.86	100	88.85	89.59	100
CJ1148WAAF	ADP-heptose--lipooligosaccharide heptosyltransferase II (EC 2.4.1.-)	93.42	93.42	93.42	92.65	92.65	92.65	94.98	94.98	94.98	94.98	100	100	100	93.61	94.59	100	94.98	95.61	100
CJ1149CGMHA	Phosphoheptose isomerase 1 (EC 5.3.1.-)	97.85	97.85	97.85	96.77	96.77	96.77	97.31	97.31	97.31	97.31	100	100	100	97.85	97.31	100	97.31	97.85	100
CJ1150CWAAEHLDE	ADP-heptose synthase (EC 2.7.-.-) / D-glycero-beta-D-manno-heptose 7-phosphate kinase	95.12	95.12	95.12	95.79	95.79	95.79	99.35	99.35	99.35	99.35	99.35	99.35	99.78	94.9	96.01	100	96.67	96.67	100
CJ1151CWAADHLDD	ADP-L-glycero-D-manno-heptose-6-epimerase (EC 5.1.3.20)	98.11	98.11	98.11	99.37	99.37	99.37	100	100	100	100	100	100	100	98.42	99.37	100	98.11	99.37	100
CJ1152CGMHB	D-glycero-D-manno-heptose 1,7-bisphosphate phosphatase (EC 3.1.1.-)	97.85	97.85	97.85	100	100	100	100	100	100	100	100	100	100	100	98.39	100	99.42	96.77	100
C. O-linked glycosylation
CJ1293PSEB	UDP-N-acetylglucosamine 4,6-dehydratase (inverting) (EC 4.2.1.115)	99.7	99.7	99.7	99.7	99.7	99.7	100	100	100	100	98.5	98.5	99.4	98.2	94.61	100	98.8	98.5	100
CJ1294PSEC	C4 aminotransferase specific for PseB product (PseC, second step of pseudaminic acid biosynthesis)	95.74	95.74	95.74	95.47	95.47	95.47	100	100	100	100	99.47	99.47	96.28	95.21	92.82	100	94.95	100	100
CJ1295	FIG00604134: hypothetical protein	95.4	95.4	95.19	94.77	94.77	94.77	100	100	99.71	100	99.71	99.71	100	95.17	95.6	99.71	97.25	99.77	100
CJ1296	Aminoglycoside N3'-acetyltransferase (EC 2.3.1.81)	77.14	77.14	77.14	77.14	77.14	77.14	99.07	99.07	99.07	86.67	100	100	98.11	78.1	62.03	91.45	100	100	100
CJ1297	Aminoglycoside N3'-acetyltransferase (EC 2.3.1.81)	44.68	44.68	44.68	54.93	54.93	54.93	99.31	99.31	99.31	44.68	100	100	99.31	44.68	42.14	99.31	100	99.31	100
CJ1298	Aminoglycoside N3'-acetyltransferase (EC 2.3.1.81)	92.78	92.78	92.78	69.88	69.88	69.88	100	100	100	90.87	100	100	100	92.4	47.66	100	100	100	100
CJ1299ACPP2	Putative acyl carrier protein	100	100	100	86.76	86.76	86.76	100	100	100	100	100	100	100	98.68	72	100	100	100	100
CJ1300	Hypothetical protein Cj1300	99.33	99.33	99.33	79.12	79.12	79.22	100	100	100	100	100	100	99.66	98.99	52.88	100	100	98.99	100
CJ1301	FIG00469638: hypothetical protein	99.28	99.28	99.28	0	0	0	100	100	100	100	100	100	100	99.28	0	100	100	97.83	100
CJ1302	HAD-superfamily phosphatase, subfamily IIIC	99.04	99.04	99.04	99.58	99.58	99.58	100	100	100	100	99.23	99.23	100	100	98.85	100	100	99.42	100
CJ1303FABH2	3-oxoacyl-[acyl-carrier-protein] synthase, KASIII (EC 2.3.1.41)	97.17	97.17	97.17	97.17	97.17	97.17	98.02	98.02	98.02	98.02	98.87	98.87	100	99.15	99.15	100	100	98.3	100
CJ1304ACPP3	Putative acyl carrier protein	95.89	95.89	95.89	98.63	98.63	98.63	98.63	98.63	98.63	98.63	100	100	100	100	95.89	100	100	97.26	100
CJ1305C	hypothetical protein	83.7	83.7	83.7	85.66	85.66	85.66	100	100	100	99.48	98.96	98.96	99.49	97.78	84.94	100	100	94.39	100
CJ1306C	FIG00469527: hypothetical protein	99.51	98.29	99.51	95.56	95.56	95.56	100	100	100	100	98.04	98.04	99.75	78.62	76.96	100	99.51	77.75	100
CJ1307	Putative amino acid activating enzyme (EC 6.3.2.-)	98.01	98.01	98.01	97.81	97.81	97.81	100	100	100	100	98.61	98.61	100	83.5	84.1	100	100	98.8	100
CJ1308	Putative acyl carrier protein	100	100	100	98.67	98.67	98.67	100	100	100	100	100	100	100	93.06	93.06	100	100	100	100
CJ1309C	FIG00470572: hypothetical protein	99.72	99.72	99.72	100	100	100	100	100	100	100	100	100	100	0	0	100	100	100	100
CJ1310C	FIG00469527: hypothetical protein	100	100	100	88.83	88.83	88.83	100	100	100	100	100	100	100	65.34	66.58	100	97.77	99.5	100
CJ1311PSEF	Pseudaminic acid cytidylyltransferase (EC 2.7.7.43)	96.98	96.98	96.98	97.84	97.84	97.84	100	100	100	100	100	100	100	94.74	97.84	100	98.28	100	100
CJ1312PSEG	UDP-6-deoxy-AltdiNAc hydrolase (PseG, third step of pseudaminic acid biosynthesis)	99.27	99.27	99.27	86.81	86.81	99.1	100	100	100	99.63	99.63	100	99.63	98.18	99.64	100	86.35	100	100
CJ1313PSEH	N-Acetyltransferase PseH involved in the biosynthesis of pseudaminic acid	87.9	87.9	87.9	87.4	64.83	64.83	87.9	87.9	87.9	87.9	100	100	91.72	89.17	88.54	100	74.52	87.9	100
CJ1314CHISF	Imidazole glycerol phosphate synthase cyclase subunit (EC 4.1.3.-)	97.98	97.98	97.98	96.2	35.91	35.91	97.58	97.58	97.58	97.58	100	100	96.77	98.39	97.98	100	97.98	97.58	100
CJ1315CHISH	Imidazole glycerol phosphate synthase amidotransferase subunit (EC 2.4.2.-)	99	99	99	39.7	39.7	39.7	99.5	99.5	99.5	99.5	99.5	99.5	96.52	98.51	98.51	99.5	99	100	100
CJ1316CPSEA	Pseudaminic acid biosynthesis protein PseA, possible Pse5Ac7Ac acetamidino synthase	99.74	99.74	99.74	32.54	38.1	38.1	98.94	98.94	98.94	98.94	99.74	99.74	99.47	99.47	99.74	99.74	99.47	100	100
CJ1317NEUB3	Pseudaminic acid synthase (EC 4.1.3.-)	96.5	96.5	96.5	89.21	89.21	89.21	97.08	97.08	97.08	97.08	96.5	96.5	95.34	96.5	97.38	96.49	97.08	97.38	100
CJ1318MAF1	Motility accessory factor	75.42	75.42	75.42	59.56	95.4	92.59	90.52	90.49	90.49	75.88	94.81	87.38	87.02	76.34	60.51	99.69	96.28	58.81	100
CJ1319	dTDP-glucose 4,6-dehydratase (EC 4.2.1.46)	99.38	99.38	99.38	89.66	89.66	89.66	99.07	99.07	99.07	99.07	99.07	99.07	99.69	30.95	29.15	99.07	99.07	29.15	100
CJ1320	Bacillosamine/Legionaminic acid biosynthesis aminotransferase PglE; 4-keto-6-deoxy-N-Acetyl-D-hexosaminyl-(Lipid carrier) aminotransferase	98.96	98.96	98.96	81.79	81.79	81.79	95.24	95.24	95.24	95.24	95.24	95.24	97.91	37.17	37.17	98.7	97.4	37.34	100
CJ1321	Putative transferase	98.18	98.15	98.18	34.92	34.92	34.92	35.71	35.71	35.71	35.71	35.71	35.71	35.71	35.71	35.71	100	98.15	35.71	100
CJ1322	FIG00471415: hypothetical protein	100	100	100	0	0	0	0	0	0	0	0	0	0	0	0	100	93.55	0	100
CJ1323	FIG00470597: hypothetical protein	98.44	98.44	98.44	0	0	0	0	0	0	0	0	0	0	0	0	100	99.22	0	100
CJ1324	Legionaminic acid biosynthesis protein PtmG	96.25	96.25	95.98	87.4	92.51	92.51	94.64	94.64	94.64	94.64	95.98	95.98	34.13	34.13	34.13	96.78	100	33.86	100
CJ1325/6	FIG00469667: hypothetical protein	98.21	98.32	98.21	78.47	76.99	98.32	97.77	97.77	98.32	98.32	99.16	99.16	95.4	0	57.95	100	100	57.95	100
CJ1327NEUB2	Legionaminic acid synthase (EC 2.5.1.56)	97.6	97.6	97.6	94.69	81.44	81.44	97.31	97.31	97.31	97.31	97.9	97.9	97.01	40.48	40.18	99.4	100	40.48	100
CJ1328NEUC2	UDP-N-acetylglucosamine 2-epimerase (EC 5.1.3.14)	98.96	98.96	98.96	82.55	82.55	82.55	97.66	97.66	97.66	97.66	98.18	98.18	97.92	36.21	35.92	100	100	36.21	100
CJ1329	D-glycero-D-manno-heptose 1-phosphate guanosyltransferase	97.65	97.65	97.65	84.26	84.26	84.26	98.53	98.53	98.53	98.53	98.53	98.53	97.36	35.94	36.51	99.12	100	36.51	100
CJ1330	Legionaminic acid biosynthesis protein PtmF	93.36	93.36	93.36	60.67	60.67	60.67	93.69	93.69	93.69	93.69	95.02	95.02	95.68	29.84	29.84	95.35	100	29.84	100
CJ1331PTMB	Legionaminic acid cytidylyltransferase (EC 2.7.7.43)	97.87	97.87	97.87	83.83	83.83	83.83	96.17	96.17	96.17	96.17	96.6	96.6	98.72	36.56	36.56	98.72	100	35.68	100
CJ1332PTMA	Legionaminic acid biosynthesis protein PtmA	98.44	98.44	98.44	79.3	79.3	99.09	94.92	94.92	94.92	94.92	96.48	96.48	98.05	26.72	25.55	100	100	25.55	100
CJ1333PSED	Motility accessory factor	83.36	83.36	83.36	56.74	91.86	85.19	83.51	83.51	83.51	83.51	76.1	76.1	73.37	77.18	64.37	99.54	99.38	63.08	100
CJ1334MAF3	Motility accessory factor	98.55	98.55	98.55	94.47	65.7	65.7	95.8	95.8	95.8	95.8	98.06	98.06	97.74	73.05	70.94	99.84	99.84	71.27	100
CJ1335/6MAF4	Motility accessory factor	75.42	75.42	75.42	59.56	95.4	92.59	90.52	90.49	90.49	75.88	94.81	87.38	87.02	76.34	60.51	99.69	96.28	58.81	100
CJ1337MAF5PSEE	Motility accessory factor	98.41	98.41	98.41	54.53	92.11	54.53	95.37	95.37	95.37	95.37	96.02	96.02	97.61	55.54	55.8	99.84	99.84	62.18	100
CJ1338CFLAB	Flagellin	90.78	90.78	90.78	90.07	78.86	93.46	93.74	93.74	93.74	91.48	93.74	93.74	96.68	79.03	80.73	99.83	100	79.17	100
CJ1339CFLAA	Flagellin	93.39	92.17	93.39	90.07	78.16	93.46	94.96	94.96	94.96	93.39	94.96	94.96	96.5	78.68	80.73	99.83	99.83	78.82	100
CJ1340C	Motility accessory factor	95.7	86.61	86.61	60.96	60.96	80.28	92.89	92.89	92.07	85.12	92.89	92.89	92.89	54.73	53.58	95.54	99.83	54.49	100
CJ1341CMAF6	Motility accessory factor	90.61	99.67	99.67	63.22	63.22	91.37	92.07	92.07	88.98	88.46	92.07	92.07	92.07	58.75	58.18	99.67	99.84	59.5	100
CJ1342CMAF7	FIG00469623: hypothetical protein	97.26	96.13	96.13	75.96	75.96	75.96	95.88	95.88	95.88	96.8	95.88	95.88	95.88	94.92	75.48	96.13	100	78.31	100
D. Capsule
CJ1413CKPSS	Capsular polysaccharide export system protein KpsS	99.24	99.24	99.24	97.72	97.72	97.72	98.98	98.98	98.98	98.98	100	100	97.97	96.19	97.72	100	100	96.19	100
CJ1414CKPSC	Capsular polysaccharide export system protein KpsC	97.68	97.68	97.68	90.53	90.53	90.53	94.92	94.92	94.92	94.92	100	100	99.27	91.72	96.52	100	100	91.13	100
CJ1415CCYSC	Adenylylsulfate kinase (EC 2.7.1.25)	100	100	100	0	0	0	98.24	98.24	98.24	98.24	100	100	100	63.31	97.06	100	100	97.65	100
CJ1416CCAPS	Putative sugar nucleotidyltransferase	100	100	100	39.06	39.06	39.06	99.6	99.6	99.6	99.6	100	100	100	39.06	98.42	100	100	98.02	100
CJ1417CCAPS	Putative amidotransferase (Type 1 glutamine amidotransferase - GATase1)	99.5	99.5	99.5	29.73	29.73	29.73	99	99	99	99	100	100	100	28.83	98	100	100	97	100
CJ1418CCAPS	Phosphoenolpyruvate synthase / Pyruvate phosphate dikinase	99.23	99.23	99.23	0	92.26	0	99.36	99.36	99.36	99.23	99.87	99.87	99.74	0	97.69	99.74	99.87	98.2	100
CJ1419CCAPS	Methyltransferase (EC 2.1.1.-), possibly involved in O-methyl phosphoramidate capsule modification	99.6	99.6	99.6	25.55	25.55	25.55	98.81	98.81	98.81	98.81	100	100	100	26.05	97.63	100	100	98.42	100
CJ1420CCAPS	Methyltransferase (EC 2.1.1.-), possibly involved in O-methyl phosphoramidate capsule modification	98.44	98.44	98.44	0	0	0	100	100	100	100	100	100	100	0	99.22	100	100	98.05	100
CJ1421CCAPS	Capsular polysaccharide biosynthesis heptosyltransferase HddD	48.08	48.08	47.2	50.49	50.49	50.49	50.56	50.56	50.56	47.17	100	100	100	47.62	64.55	100	100	47.39	100
CJ1422CCAPS	Capsular polysaccharide biosynthesis heptosyltransferase HddD	49.92	49.92	49.61	50.49	50.49	50.49	51.26	51.26	51.26	46.73	57.26	57.26	96.66	47.62	49.25	100	57.26	50.17	100
CJ1423CHDDC	D-glycero-D-manno-heptose 1-phosphate guanosyltransferase	93.18	93.18	93.18	90.32	90.32	90.32	93.12	93.12	93.12	93.12	96.38	96.38	90.45	88.02	89.55	100	100	39.06	100
CJ1424CGMHA2	Phosphoheptose isomerase 2 (EC 5.3.1.-)	95.52	95.52	95.52	96.52	96.52	96.52	97.01	97.01	97.01	97.01	97.01	97.01	99.5	95.52	97.51	100	100	57.14	100
CJ1425CHDDA	D,D-heptose 7-phosphate kinase	97.05	97.05	97.05	95.59	95.83	95.83	97.35	97.35	97.35	97.35	97.35	97.35	97.35	94.99	97.05	100	100	0	100
CJ1426CCAPS	Methyltransferase, FkbM family protein	0	0	0	0	0	0	0	0	0	0	0	0	100	0	0	100	100	0	100
CJ1427CCAPS	UDP-glucose 4-epimerase (EC 5.1.3.2)	97.43	97.43	97.43	26.28	26.28	26.28	97.75	97.75	97.75	97.63	98.39	98.39	100	26.28	97.43	100	100	26.28	100
CJ1428CFCL	GDP-L-fucose synthetase (EC 1.1.1.271)	59.94	59.94	59.94	46.69	67.57	46.69	59.08	59.08	59.08	59.08	59.08	59.08	100	56.23	57.88	100	100	0	100
CJ1429CCAPS	FIG00469885: hypothetical protein	0	0	0	0	0	0	0	0	0	0	0	0	100	0	90	100	99.68	0	100
CJ1430CRFBC	dTDP-4-dehydrorhamnose 3,5-epimerase (EC 5.1.3.13)	82.39	82.39	82.39	73.33	73.33	73.33	82.39	82.39	82.39	82.39	82.39	82.39	100	81.82	80.66	100	100	0	100
CJ1431CHDDD	Capsular polysaccharide biosynthesis heptosyltransferase HddD	49.12	49.12	49.12	48.34	48.34	48.34	50.41	50.41	50.41	50.41	100	100	100	54.81	49.49	100	100	47.46	100
CJ1432CCAPS	putative glycosyl transferase	33.33	33.33	33.33	30.43	30.43	30.43	29.2	29.2	32.54	29.2	100	100	100	0	31.25	100	100	34.51	100
CJ1433CCAPS	Hypothetical protein Cj1433c	0	0	0	0	0	0	0	0	0	0	98.13	98.13	100	0	0	98.1	98.1	43.27	100
CJ1434CCAPS	Putative sugar transferase	40.27	40.27	40.27	37.61	43.14	43.14	39.81	39.81	39.81	41.18	92.79	92.79	99.77	48.9	42.27	100	99.77	46.73	100
CJ1435CCAPS	Phosphoserine phosphatase (EC 3.1.3.3)	26.36	26.36	26.36	0	0	0	26.36	26.36	26.36	26.36	100	100	100	25.45	26.36	100	100	65.87	100
CJ1436CCAPS	L-threonine 3-O-phosphate decarboxylase (EC 4.1.1.81)	25.33	25.33	25.33	25.66	25.66	25.66	25.33	25.33	25.33	25.33	100	100	100	25	26.77	99.74	100	30.3	100
CJ1437CCAPS	Histidinol-phosphate aminotransferase (EC 2.6.1.9)	29.68	29.68	29.68	29.68	29.68	29.68	29.68	29.68	29.68	29.68	100	100	100	29.68	29.68	100	100	56.51	100
CJ1438CCAPS	Putative sugar transferase	47.19	47.19	47.19	37.74	37.74	37.74	46.81	46.81	46.81	41.18	100	100	95.76	48.9	46.07	100	100	53.98	100
CJ1439CGLF	UDP-galactopyranose mutase (EC 5.4.99.9)	0	0	0	0	0	0	0	0	0	0	100	100	100	36.41	0	100	100	0	100
CJ1440CCAPS	Beta-1,3-galactosyltransferase / Beta-1,4-galactosyltransferase	30.23	30.23	30.23	40.7	40.7	40.7	51.3	51.55	51.55	51.3	99.75	99.75	99.75	51.76	65.84	99.75	100	61.56	100
CJ1441CKFID	UDP-glucose 6-dehydrogenase (EC 1.1.1.22)	0	0	0	27.15	27.15	27.15	0	0	0	0	100	100	100	29.97	0	100	100	56.71	100
CJ1442CCAPS	Predicted glycosyltransferase involved in capsule biosynthesis	94.05	94.05	94.05	0	0	0	93.68	93.68	93.68	93.68	100	100	100	94.8	51.86	100	99.82	54.03	100
CJ1443CKPSF	Capsular polysaccharide export system protein KpsF	96.83	96.83	96.83	95.56	95.56	95.56	96.19	96.19	96.19	96.19	100	100	100	96.19	96.51	100	100	97.46	100
CJ1444CKPSD	Capsular polysaccharide export system periplasmic protein KpsD	99.82	99.82	99.82	99.28	99.28	99.28	98.91	98.91	98.91	98.91	100	100	100	98.55	99.09	100	100	98.01	100
CJ1445CKPSE	Capsular polysaccharide export system inner membrane protein KpsE	97.85	97.85	97.85	97.58	97.58	97.58	98.12	98.12	98.12	97.98	100	100	100	99.46	98.12	100	100	99.19	100
CJ1447CKPST	Capsular polysaccharide ABC transporter, ATP-binding protein KpsT	97.73	97.73	97.73	99.09	99.09	99.09	99.55	99.55	99.55	99.55	100	100	100	98.18	98.64	100	100	99.09	100
CJ1448CKPSM	Capsular polysaccharide ABC transporter, permease protein KpsM	92.69	92.69	92.69	94.62	94.62	94.62	95	95	95	98	100	100	100	89.62	95	100	100	91.92	100
II. General virulence-associated loci in C. jejuni 11168
CJ0019CDOCB	MCP-domain signal transduction protein	99.66	99.65	99.66	100	100	98.14	99.07	97.86	97.86	97.86	98.14	98.14	98.14	99.76	99.83	98.14	98.82	99.49	100
CJ0020CDOCA	Cytochrome c551 peroxidase (EC 1.11.1.5)	99.01	99.01	99.01	99.23	99.34	99.34	98.68	98.68	98.68	98.68	98.03	98.03	98.66	99.01	99.34	98.68	99.01	99.01	100
CJ0040	FIG00470053: hypothetical protein	100	100	100	99.07	99.07	99.07	98.13	98.13	98.13	98.13	98.13	98.13	97.2	99.07	97.2	97.2	100	100	100
CJ0041FLIK	Flagellar hook-length control protein FliK	99.33	99.33	99.33	98.66	98.66	98.66	99.33	99.33	99.33	99.33	99.33	99.33	99.5	98.66	96.07	99.5	99.5	96.99	100
CJ0042FLGD	Flagellar basal-body rod modification protein FlgD	100	100	100	100	100	100	99.66	99.66	99.66	99.66	99.66	99.66	100	100	100	100	100	100	100
CJ0043FLGE	Flagellar hook protein FlgE	99.82	99.82	99.82	99.82	99.82	99.82	100	100	100	100	100	100	100	99.82	99.82	100	99.82	99.63	100
CJ0045CIRON	Hemerythrin-like iron-binding protein	95.4	95.4	95.4	97.08	97.07	97.07	97.07	97.07	97.08	97.07	97.07	97.07	97.07	97.91	97.04	97.07	98.33	98.33	100
CJ0059CFLIY	Flagellar motor switch protein FliN	98.93	98.93	98.93	99.64	99.64	99.64	99.64	99.64	99.64	99.64	99.64	99.64	99.64	98.57	99.29	99.64	100	99.64	100
CJ0060CFLIM	Flagellar motor switch protein FliM	100	100	100	100	100	100	100	100	100	100	99.72	99.72	100	100	100	100	100	100	100
CJ0061CFLIA	RNA polymerase sigma factor for flagellar operon	99.57	99.57	99.58	100	100	100	100	100	100	100	100	100	100	100	100	100	100	100	100
CJ0063C	Flagellar synthesis regulator FleN	100	100	100	100	100	100	100	100	100	100	100	100	100	99.65	100	100	100	99.65	100
CJ0064CFLIF	Flagellar biosynthesis protein FlhF	99.79	99.79	99.79	100	100	100	100	100	100	100	100	100	100	99.38	99.59	100	100	99.59	100
CJ0077CCDTC	Cytolethal distending toxin subunit C	100	100	100	99.47	99.47	99.47	100	100	100	100	100	100	100	100	100	100	100	99.47	100
CJ0078CCDTB	Cytolethal distending toxin subunit B	100	100	100	100	100	100	100	100	100	100	100	100	100	100	100	100	100	100	100
CJ0079CCDTA	Cytolethal distending toxin subunit A	99.25	99.25	99.25	99.25	99.25	99.25	100	100	100	100	100	100	100	99.63	100	100	100	99.63	100
CJ0087ASPA	Aspartate ammonia-lyase (EC 4.3.1.1)	99.57	99.57	99.57	99.57	99.57	99.57	100	100	100	100	100	100	100	99.57	99.57	99.79	100	99.57	100
CJ0113OMP18PAL	Outer membrane lipoprotein omp16 precursor	100	100	100	99.39	99.39	99.39	100	100	100	100	99.39	99.39	100	100	100	100	100	100	100
CJ0125DKSA	C4-type zinc finger protein, DksA/TraR family	100	100	100	99.17	99.17	99.17	100	100	100	100	100	100	100	100	100	100	100	97.5	100
CJ0143CZNUA	Zinc ABC transporter, periplasmic-binding protein ZnuA	98.31	98.31	98.31	98.65	98.65	98.65	98.65	98.65	98.65	98.65	98.65	98.65	98.65	99.66	98.65	98.65	98.31	98.65	100
CJ0143CZNUA	Zinc ABC transporter, periplasmic-binding protein ZnuA	98.31	98.31	98.31	98.65	98.65	98.65	98.65	98.65	98.65	98.65	98.65	98.65	98.65	99.66	98.65	98.65	98.31	98.65	100
CJ0169SODB	Superoxide dismutase	96	96	96	89	89	89	97	97	97	97	96	96	95	97	97	96	97	97	100
CJ0170MERGED71	FIG00470164: hypothetical protein	54.15	65.88	54.15	72.29	59.57	59.57	100	100	100	100	100	100	100	0	100	100	100	100	100
CJ0173CCFBPC	Putative iron-uptake ABC transport system ATP-binding protein	96.35	96.35	96.35	96.35	96.35	96.35	100	100	100	100	100	100	100	96.01	99.34	100	100	100	100
CJ0174CCFBPB	Ferric iron ABC transporter, permease protein	98.51	98.51	98.51	99.07	99.07	99.07	100	100	100	100	100	100	99.81	97.96	99.26	100	100	100	100
CJ0175CCFBPA	Ferric iron ABC transporter, iron-binding protein	99.7	99.7	99.7	98.5	98.5	98.5	100	100	100	100	100	100	100	99.7	97.9	100	99.7	100	100
CJ0177IRON	Putative lipoprotein, similar to CjrA of Escherichia coli O164	99.65	99.65	99.65	99.65	99.65	99.65	100	100	100	100	100	100	100	99.65	0	100	100	100	100
CJ0178	Putative outer membrane siderophore receptor	99.34	99.34	99.34	99.21	99.21	99.21	100	100	100	100	99.87	99.87	100	98.94	0	100	99.74	99.74	100
CJ0183	Magnesium and cobalt efflux protein CorC	99.56	99.56	99.56	99.56	99.56	99.56	100	100	100	100	100	100	100	99.34	99.34	100	100	100	100
CJ0192CCLPP	ATP-dependent Clp protease proteolytic subunit (EC 3.4.21.92)	100	100	100	100	100	100	100	100	100	100	100	100	100	100	99.48	100	100	100	100
CJ0195FLII	Flagellum-specific ATP synthase FliI	99.78	99.78	99.78	100	100	100	100	100	100	100	100	100	100	99.57	99.57	100	100	99.78	100
CJ0200C	FIG00638667: hypothetical protein	97.39	97.39	97.39	100	100	100	100	100	100	100	100	100	100	98.26	99.13	100	100	100	100
CJ0248	Predicted signal transduction protein	98.25	98.25	98.25	99.3	99.3	99.3	100	100	100	100	100	100	100	97.89	98.25	100	100	99.3	100
CJ0256	membrane protein	98.1	98.1	98.1	97.66	97.66	97.66	100	100	100	100	99.05	99.05	100	97.46	98.24	100	100	98.24	100
CJ0262CDOCC	Methyl-accepting chemotaxis signal transduction protein	100	100	100	56.31	46.05	52.48	66.67	56.31	56.31	99.58	56.31	56.31	100	93.98	100	99.58	97.14	97.14	100
CJ0268C	Membrane protease family protein HP0248	99.72	99.72	99.72	99.45	99.45	99.45	100	100	100	100	97.51	97.51	100	99.72	99.72	100	99.45	99.45	100
CJ0276MREB	Rod shape-determining protein MreB	99.42	99.42	99.42	99.42	99.42	99.42	99.71	99.71	99.71	99.71	99.42	99.42	99.71	99.42	99.42	99.71	99.71	99.42	100
CJ0277MREC	Rod shape-determining protein MreC	98.8	98.8	98.8	99.6	99.6	99.6	100	100	99.58	99.58	99.15	99.15	99.58	99.58	99.2	99.58	99.58	98.73	100
CJ0315FLHB	NagD, Predicted sugar phosphatases of the HAD superfamily	98.82	98.82	98.82	99.22	99.22	99.22	100	100	100	100	100	100	100	97.25	97.25	100	100	97.25	100
CJ0318FLIF	Flagellar M-ring protein FliF	99.82	99.82	99.82	99.82	99.82	99.82	99.82	99.82	99.82	99.82	100	100	99.82	99.64	99.64	99.82	100	99.82	100
CJ0319FLIG	Flagellar motor switch protein FliG	99.71	99.71	99.71	99.71	99.71	99.71	99.71	99.71	99.71	99.71	99.71	99.71	99.71	99.71	99.71	99.71	99.71	99.71	99.71
CJ0320FLIH	Flagellar assembly protein FliH	100	100	100	98.91	98.91	98.91	100	100	100	100	100	100	100	98.19	98.19	100	100	98.19	100
CJ0322PERR	Peroxide stress regulator; Ferric uptake regulation protein; Fe2+/Zn2+ uptake regulation proteins	98.53	98.53	98.53	97.79	97.79	97.79	100	100	100	100	99.26	99.26	100	97.79	97.79	100	99.26	97.79	100
CJ0334AHPC	Alkyl hydroperoxide reductase subunit C-like protein	100	100	100	100	100	100	100	100	100	100	99.49	99.49	100	100	100	100	100	100	100
CJ0335FLHB	Flagellar biosynthesis protein FlhB	99.72	99.72	99.72	99.72	99.72	99.72	99.45	99.45	99.45	99.45	99.45	99.45	100	99.45	99.17	100	100	99.72	100
CJ0336MOTB	Flagellar motor rotation protein MotB	98.79	98.79	98.79	99.59	99.59	99.59	98.79	98.79	98.79	98.79	100	100	100	99.6	99.6	100	100	99.6	100
CJ0337CMOTA	Flagellar motor rotation protein MotA	100	100	100	99.61	99.61	99.61	98.45	98.45	98.45	98.06	100	100	100	98.45	99.22	100	100	98.45	100
CJ0341C	FIG00732228: membrane protein	100	100	100	99.32	99.32	99.32	100	100	100	97.56	100	100	100	95.24	99.32	100	100	95.24	100
CJ0351FLIN	Flagellar motor switch protein FliN	99.02	99.02	99.02	100	100	100	100	100	100	26.25	100	100	100	99.02	100	100	100	100	100
CJ0352	Probable transmembrane protein Cj0352	98.11	98.11	98.11	98.11	98.11	98.11	98.11	98.11	98.11	98.11	98.11	98.11	98.11	97.87	99.25	98.11	98.28	100	100
CJ0358	Cytochrome c551 peroxidase (EC 1.11.1.5)	99.41	99.41	99.41	100	100	100	100	100	100	100	99.41	99.41	99.41	99.41	100	99.41	99.41	100	100
CJ0365CCMEC	RND efflux system, outer membrane lipoprotein CmeC	100	100	100	99.19	99.19	99.19	100	100	100	100	100	100	100	98.14	99.8	100	100	98.78	100
CJ0366CCMEB	RND efflux system, inner membrane transporter CmeB	99.81	99.81	99.81	99.23	99.23	99.23	100	100	100	100	99.9	99.9	99.9	99.71	99.23	99.9	99.9	99.04	100
CJ0367CCMEA	RND efflux system, membrane fusion protein CmeA	100	100	100	100	100	100	100	100	100	100	100	100	100	98.37	98.37	100	100	99.46	100
CJ0368CCMER	Transcriptional repressor of CmeABC operon, CmeR	100	100	100	99.52	99.52	99.52	100	100	100	100	100	100	100	98.57	99.52	100	100	99.52	100
CJ0371	FIG01388762: membrane lipoprotein	100	100	100	100	100	100	100	100	100	100	100	100	100	100	100	100	100	100	100
CJ0379C	FIG00469705: hypothetical protein	99.23	99.23	99.23	98.85	98.85	98.85	99.62	99.62	100	100	99.48	99.48	99.62	99.62	0	99.62	99.62	0	100
CJ0391C	FIG00470210: hypothetical protein	98.58	98.58	98.58	97.63	97.63	97.63	100	100	100	100	100	100	100	98.58	99.05	100	100	98.58	100
CJ0400FUR	Ferric uptake regulation protein FUR	100	100	100	100	100	100	100	100	100	100	100	100	100	100	100	100	100	100	100
CJ0415	Gluconate 2-dehydrogenase (EC 1.1.99.3), membrane-bound, flavoprotein	99.65	99.65	99.65	99.83	99.83	99.83	100	100	100	99.77	100	100	100	99.3	99.83	100	100	100	100
CJ0428	FIG00469840: hypothetical protein	98.43	98.43	98.43	99.21	99.21	99.21	100	100	100	100	100	100	100	99.21	95.65	100	100	95.65	100
CJ0444CFRB	Uridine diphosphate glucose pyrophosphatase (EC 3.6.1.45)	98.99	98.99	98.99	100	100	100	99.49	99.49	99.49	99.49	100	100	100	100	100	100	100	100	100
CJ0448ACFB	Methyl-accepting chemotaxis signal transduction protein	99.45	99.45	99.45	100	100	100	100	100	100	100	100	100	100	99.45	99.18	100	100	99.18	100
CJ0454C	Arginine/ornithine antiporter ArcD	100	100	100	98.84	98.84	98.84	100	100	100	100	98.84	98.84	100	98.84	98.84	100	100	98.84	100
CJ0486	Fucose permease	0	0	0	98.8	98.8	98.8	99.52	99.52	99.52	99.28	100	100	99.52	0	0	99.52	100	0	100
CJ0497	FIG00545237: hypothetical protein	98.35	98.35	98.35	99.76	99.76	99.76	98.59	98.59	98.59	98.59	99.76	99.76	99.76	100	98.12	99.76	99.76	97.88	100
CJ0499	HIT family protein	99.38	99.38	99.38	99.38	99.38	99.38	96.27	96.27	96.27	96.27	100	100	100	99.38	96.27	100	100	96.27	100
CJ0509CCLPB	ClpB protein	99.88	99.88	99.88	99.53	99.53	99.53	100	100	100	100	99.65	99.65	100	99.53	99.53	100	99.88	99.53	100
CJ0511	Carboxyl-terminal protease (EC 3.4.21.102)	99.77	99.77	99.77	99.77	99.77	99.77	99.54	99.54	99.54	99.54	99.77	99.77	99.77	99.54	98.65	99.54	99.77	100	100
CJ0526CFLIE	Flagellar hook-basal body complex protein FliE	98.98	98.98	98.98	98.98	98.98	98.98	98.98	98.98	98.98	98.98	98.98	98.98	100	97.96	98.98	100	100	98.98	100
CJ0527CFLGC	Flagellar basal-body rod protein FlgC	99.39	99.39	99.39	98.78	98.78	98.78	99.39	99.39	99.39	99.39	99.39	99.39	100	99.39	98.78	100	100	98.78	100
CJ0528CFLGB	Flagellar basal-body rod protein FlgB	100	100	100	97.2	97.2	97.2	97.2	97.2	97.2	97.2	97.9	97.9	100	99.3	99.3	100	100	99.3	100
CJ0547FLAG	Possible flagellar protein	97.52	97.52	97.52	99.17	99.17	99.17	100	100	100	100	100	100	98.35	97.52	100	98.35	100	100	100
CJ0548FLID	Flagellar hook-associated protein FliD	98.29	98.29	98.29	94.55	94.55	94.55	100	100	100	100	95.17	95.17	96.73	97.98	94.55	96.73	100	94.4	100
CJ0549FLIS	Flagellar biosynthesis protein FliS	98.44	98.44	98.44	93.75	93.75	98.11	100	100	100	100	93.75	93.75	100	98.44	99.22	100	100	99.22	100
CJ0561C	Possible periplasmic protein	99.37	99.37	99.37	97.73	97.73	97.73	97.73	97.73	97.73	97.73	98.06	98.06	97.73	97.42	99.35	98.38	100	97.73	100
CJ0571	Putative transcriptional regulator	98.62	98.62	98.62	97.59	97.59	97.59	98.97	98.97	98.97	98.97	100	100	100	98.28	97.92	100	100	98.28	100
CJ0578CTATC	Twin-arginine translocation protein TatC	98.37	98.37	98.37	97.96	97.96	97.96	100	100	100	100	100	100	100	99.18	99.59	100	100	99.59	100
CJ0588TLYA	RNA binding methyltransferase FtsJ like	98.42	98.42	98.42	98.81	98.81	98.81	98.81	98.81	98.81	98.81	100	100	100	98.81	95.65	100	100	98.42	100
CJ0596PEB4	Foldase protein PrsA precursor (EC 5.2.1.8)	100	100	100	100	100	100	99.27	99.27	99.27	99.27	100	100	99.63	100	98.9	100	100	98.9	100
CJ0604PPK2	N-acetyl-L,L-diaminopimelate deacetylase homolog (EC 3.5.1.18)	98.74	98.74	98.74	100	100	100	99.49	99.49	99.49	99.32	100	100	100	98.23	98.23	100	100	98.23	100
CJ0618	hypothetical protein	97.21	96.74	97.21	99.07	99.07	99.07	99.53	99.07	99.07	99.07	70.25	70.25	70.25	65.38	99.53	99.53	99.07	66.06	99.53
CJ0628/9CAPA	Possible lipoprotein	89.21	89.21	89.21	0	0	90.96	88	88	88	88	88.88	88.88	88	0	0	98.31	98.8	0	100
CJ0628AND29	Possible lipoprotein	89.21	89.21	89.21	0	0	90.96	88	88	88	88	88.88	88.88	88	0	0	98.31	98.8	0	100
CJ0631CPOSSVACB	3'-to-5' exoribonuclease RNase R	97.98	97.98	97.98	98.14	98.14	98.14	98.14	98.14	98.14	98.14	99.84	99.84	99.84	98.91	97.98	99.84	98.14	99.07	100
CJ0643CBRR	Putative two-component response regulator	100	100	100	99.28	99.28	99.28	99.52	99.52	99.52	35.19	99.76	99.76	100	99.52	99.52	100	99.52	99.52	100
CJ0670RPON	RNA polymerase sigma-54 factor RpoN	100	100	100	99.52	99.52	99.52	100	100	100	100	99.28	99.28	100	99.52	99.28	100	100	99.04	100
CJ0685C	Possible sugar transferase	97.88	98.14	98.22	97.41	97.41	98.48	96.05	96.97	96.97	96.05	98.93	98.93	96.97	97.78	99.3	96.97	100	96.97	100
CJ0687CFLGH	Flagellar L-ring protein FlgH	99.14	99.14	99.14	99.14	99.14	99.14	99.57	99.57	99.57	99.57	99.57	99.57	99.14	99.57	99.57	99.57	99.14	99.14	100
CJ0697FLGG2	Flagellar basal-body rod protein FlgF	100	100	100	99.26	99.26	99.26	100	100	100	100	100	100	100	99.63	98.52	100	99.63	99.63	100
CJ0698FLGG	Flagellar basal-body rod protein FlgG	99.62	99.62	99.62	100	100	100	100	100	100	100	100	100	100	99.62	100	100	100	100	100
CJ0720CFLAC	Flagellin C	99.19	99.19	99.19	99.19	99.19	99.19	100	100	100	100	99.19	99.19	100	99.19	98.79	100	98.79	98.39	100
CJ0755CFRA	Ferric receptor CfrA	92.87	92.87	92.87	94.11	94.11	94.11	94.25	94.25	94.25	90.53	94.25	94.25	94.25	93	35.5	94.25	96.26	35.67	100
CJ0757HRCA	Heat-inducible transcription repressor HrcA	99.62	99.62	99.62	99.62	99.62	99.62	99.62	99.62	99.62	99.62	99.62	99.62	99.62	99.62	93.16	99.62	99.62	93.16	100
CJ0769CFLGA	Methionine ABC transporter substrate-binding protein	99.61	99.61	99.61	100	100	100	100	100	100	100	100	100	100	99.22	98.84	100	100	98.84	100
CJ0780NAPA	Periplasmic nitrate reductase precursor (EC 1.7.99.4)	100	100	100	99.89	99.89	99.89	100	100	100	100	100	100	100	100	99.57	100	100	99.89	100
CJ0788C.CIAD	Membrane protease family protein HP0248	99	99	99	99	99	99	100	100	100	100	100	100	100	99	99	100	100	99	100
CJ0793FLGS	Flagellar sensory histidine kinase FlgS	100	100	100	99.71	99.71	99.71	100	100	100	100	100	100	100	99.41	99.71	100	100	100	100
CJ0820CFLIP	Flagellar biosynthesis protein FliP	100	100	100	100	100	100	100	100	100	100	99.59	99.59	100	99.59	99.59	100	100	100	100
CJ0823CCHEW	Positive regulator of CheA protein activity (CheW)	100	100	100	100	100	100	100	100	100	100	100	100	100	100	100	100	100	100	100
CJ0824CCHEA	Signal transduction histidine kinase CheA (EC 2.7.3.-)	99.74	99.74	99.74	99.87	99.87	99.87	99.87	99.87	99.87	99.87	98.83	98.83	99.87	98.96	98.7	99.87	99.87	98.96	100
CJ0825CCHEV	Chemotaxis protein CheV (EC 2.7.3.-)	100	100	100	100	100	100	100	100	100	100	98.74	98.74	100	99.06	99.69	100	100	99.69	100
CJ0843C	Soluble lytic murein transglycosylase precursor (EC 3.2.1.-)	99.63	99.63	99.63	99.45	99.45	99.45	99.63	99.63	99.63	99.63	99.45	99.45	99.63	99.45	99.63	99.63	99.63	99.26	100
CJ0848C	Uncharacterized homolog of the cytoplasmic domain of flagellar protein FhlB	100	100	100	100	100	100	100	100	100	100	100	100	100	100	100	100	100	100	100
CJ0859C	FIG00470117: hypothetical protein	43.36	43.36	43.36	100	100	100	43.36	43.36	43.36	43.36	43.36	43.36	48.23	44.25	100	43.36	43.36	99.3	100
CJ0882CFLHA	Flagellar biosynthesis protein FlhA	99.72	99.72	99.72	99.86	99.86	99.86	99.86	99.86	99.86	99.86	99.72	99.72	99.86	99.86	99.86	99.86	100	99.86	100
CJ0887CFLAD	Flagellar hook-associated protein FlgL	96.53	96.53	96.53	99.87	99.87	99.87	100	100	100	100	96	96	99.87	96.8	99.2	99.87	100	96.4	100
CJ0903	tRNA (cytidine(34)-2'-O)-methyltransferase (EC 2.1.1.207)	97.42	97.42	97.42	99.35	99.35	99.35	100	100	100	100	100	100	100	96.77	97.42	100	100	97.42	100
CJ0914CCIAB	Campylobacter invasion antigen B (CiaB)	99.18	99.18	99.18	99.67	99.67	99.67	100	100	100	100	99.84	99.84	100	99.67	99.34	100	99.81	99.34	100
CJ0917CCSTA	Carbon starvation protein A	99	99	99	98.86	98.86	98.86	99.72	99.72	99.72	98.94	100	100	99.86	98.86	99	99.86	100	98.51	100
CJ0921CPEB1	Major cell-binding factor precursor PebA	99.61	99.61	99.61	100	100	100	100	100	100	100	100	100	100	98.84	99.61	100	100	98.84	100
CJ0923CCHER	Chemotaxis protein methyltransferase CheR (EC 2.1.1.80)	100	100	100	100	100	100	100	100	100	100	100	100	100	99.24	99.62	100	100	99.62	100
CJ0924CCHEB	Chemotaxis response regulator protein-glutamate methylesterase CheB (EC 3.1.1.61)	100	100	100	100	100	100	100	100	100	100	100	100	100	97.28	99.46	100	100	99.46	100
CJ0949C	Agmatine deiminase (EC 3.5.3.12)	97.23	97.23	97.23	98.46	98.46	98.46	100	100	100	100	100	100	100	99.38	100	100	99.69	100	100
CJ0950C	FIG00545237: hypothetical protein	97.14	97.14	97.14	97.86	97.86	97.86	100	100	100	100	99.29	99.29	100	100	100	100	100	100	100
CJ0951/0952TLP7	methyl-accepting chemotaxis protein (tlpB), putative	98.35	98.35	98.35	94.52	94.52	94.52	100	100	100	100	97.93	97.93	100	98.35	98.35	100	100	98.35	100
CJ0954CDNAJ	DnaJ-like protein DjlA	98.83	98.83	98.83	98.44	98.44	98.44	100	100	100	99.61	100	100	100	100	100	100	100	100	100
CJ0977	Hot dog fold protein HP0420	100	100	100	100	100	100	100	100	100	100	100	100	100	98.96	98.96	100	100	98.44	100
CJ0983JLPA	Surface-exposed lipoprotein JlpA	97.58	97.58	97.58	98.12	98.12	98.12	97.58	97.58	97.58	97.58	97.58	97.58	97.58	98.39	97.31	97.58	97.85	97.58	97.31
CJ1011	Magnesium and cobalt transport protein CorA	97.65	97.65	97.65	98.04	98.04	98.04	98.04	98.04	98.04	98.04	100	100	100	96.86	98.04	100	100	98.04	100
CJ1017CLIVK	High-affinity branched-chain amino acid transport system permease protein LivH (TC 3.A.1.4.1)	100	100	100	99.66	99.66	99.66	100	100	100	100	100	100	100	100	99.66	100	100	100	100
CJ1019LIVJ	Branched-chain amino acid ABC transporter, amino acid-binding protein (TC 3.A.1.4.1)	99.19	99.19	99.19	99.19	99.19	99.19	98.92	98.92	98.92	98.92	99.73	99.73	100	98.92	98.92	100	99.73	98.92	100
CJ1024CFLGR	Signal-transduction regulatory protein FlgR	99.08	99.08	99.08	99.31	99.31	99.31	99.31	99.31	99.31	99.31	99.77	99.77	100	99.08	99.08	100	100	99.54	100
CJ1025C	FIG00469618: hypothetical protein	99.33	99.33	99.33	100	100	100	97.32	97.32	97.32	97.32	100	100	100	98.66	98.66	100	100	100	100
CJ1026C	Putative lipoprotein required for motility	99.42	99.42	99.42	98.83	98.83	98.83	99.42	99.42	99.42	99.42	99.42	99.42	100	100	100	100	100	100	100
CJ1029C.MAPA	Outer membrane liproprotein mapA precursor	98.6	98.6	98.6	99.53	99.53	99.53	98.6	98.6	98.6	98.6	99.53	99.53	99.53	99.53	100	99.53	99.53	99.53	99.53
CJ1055C	Phosphoglycerol transferase	97.69	97.69	97.69	0	0	0	98.33	98.33	98.33	98.33	97.56	97.56	97.56	99.85	99.85	98.48	97.87	97.87	100
CJ1062CINA	C-terminal domain of CinA type S	100	100	100	100	100	100	100	100	100	100	100	100	100	100	100	100	100	100	100
CJ1069	FIG00469642: hypothetical protein	100	100	100	100	100	100	100	100	100	100	100	100	100	100	100	100	100	100	100
CJ1073CLON	ATP-dependent protease La (EC 3.4.21.53) Type I	100	100	100	100	100	100	100	100	100	100	100	100	100	100	100	100	100	100	100
CJ1075	Flagellar assembly factor FliW	100	100	100	100	100	100	100	100	100	100	100	100	100	100	100	100	100	100	100
CJ1102CSRA	Carbon storage regulator	100	100	100	100	100	100	100	100	100	100	100	100	100	100	100	100	100	100	100
CJ1118CHEY	Chemotaxis regulator - transmits chemoreceptor signals to flagelllar motor components CheY	100	100	100	100	100	100	100	100	100	100	100	100	100	100	100	100	100	100	100
CJ1169COMP50	hypothetical protein	100	100	100	100	100	100	100	100	100	100	100	100	100	100	100	100	100	100	100
CJ1189CCETB	Signal transduction protein CetB, mediates an energy taxis response	100	100	100	100	100	100	100	100	100	100	100	100	100	100	100	100	100	100	100
CJ1190CCETA	Signal transduction protein CetA, mediates an energy taxis response	100	100	100	100	100	100	100	100	100	100	100	100	100	100	100	100	100	100	100
CJ1198LUXS	S-ribosylhomocysteine lyase (EC 4.4.1.21) / Autoinducer-2 production protein LuxS	100	100	100	100	100	100	100	100	100	100	100	100	100	100	100	100	100	100	100
CJ1222CDCCS	Two-component system histidine kinase DccS	100	100	100	100	100	100	100	100	100	100	100	100	100	100	100	100	100	100	100
CJ1223CDCCR	Two-component system response regulator DccR	100	100	100	100	100	100	100	100	100	100	100	100	100	100	100	100	100	100	100
CJ1226CCPRR	Putative two-component sensor	100	100	100	100	100	100	100	100	100	100	100	100	100	100	100	100	100	100	100
CJ1227CCPRS	Putative two-component regulator	100	100	100	100	100	100	100	100	100	100	100	100	100	100	100	100	100	100	100
CJ1229HSPR	HspR, transcriptional repressor of DnaK operon	100	100	100	100	100	100	100	100	100	100	100	100	100	100	100	100	100	100	100
CJ1242CIAC	FIG00469756: hypothetical protein	100	100	100	100	100	100	100	100	100	100	100	100	100	100	100	100	100	100	100
CJ1245C	membrane protein	100	100	100	100	100	100	100	100	100	100	100	100	100	100	100	100	100	100	100
CJ1259PORA	Major outer membrane protein	100	100	100	100	100	100	100	100	100	100	100	100	100	100	100	100	100	100	100
CJ1261RACR	Two-component system response regulator RacR	100	100	100	100	100	100	100	100	100	100	100	100	100	100	100	100	100	100	100
CJ1262RACS	Two-component system histidine kinase DccS	100	100	100	100	100	100	100	100	100	100	100	100	100	100	100	100	100	100	100
CJ1272CSPOT	GTP pyrophosphokinase (EC 2.7.6.5), (p)ppGpp synthetase II / Guanosine-3',5'-bis(diphosphate) 3'-pyrophosphohydrolase (EC 3.1.7.2)	100	100	100	100	100	100	100	100	100	100	100	100	100	100	100	100	100	100	100
Cj1279CFLPA	Putative fibronectin domain-containing lipoprotein	100	100	100	100	100	100	100	100	100	100	100	100	100	100	100	100	100	100	100
CJ1343C	Type II secretion envelope pseudopilin protein (PulG,guides folded protein to PulD in outer membrane)	100	100	100	100	100	100	100	100	100	100	100	100	100	100	100	100	100	100	100
CJ1344C	TsaD/Kae1/Qri7 protein, required for threonylcarbamoyladenosine t(6)A37 formation in tRNA	100	100	100	100	100	100	100	100	100	100	100	100	100	100	100	100	100	100	100
CJ1349C	Fibronectin/fibrinogen-binding protein	100	100	100	100	100	100	100	100	100	100	100	100	100	100	100	100	100	100	100
CJ1351PLDA	Phospholipase A1 precursor (EC 3.1.1.32, EC 3.1.1.4); Outer membrane phospholipase A	100	100	100	100	100	100	100	100	100	100	100	100	100	100	100	100	100	100	100
CJ1352CEUB	Enterochelin uptake permease CeuB	100	100	100	100	100	100	100	100	100	100	100	100	100	100	100	100	100	100	100
CJ1353CEUC	Enterochelin uptake permease CeuC	100	100	100	100	100	100	100	100	100	100	100	100	100	100	100	100	100	100	100
CJ1354CEUD	Enterochelin uptake ATP-binding protein	100	100	100	100	100	100	100	100	100	100	100	100	100	100	100	100	100	100	100
CJ1355CEUE	Enterochelin uptake periplasmic binding protein	100	100	100	100	100	100	100	100	100	100	100	100	100	100	100	100	100	100	100
CJ1357NRFA	Cytochrome c552 precursor (EC 1.7.2.2)	100	100	100	100	100	100	100	100	100	100	100	100	100	100	100	100	100	100	100
CJ1359PPK	Polyphosphate kinase (EC 2.7.4.1)	100	100	100	100	100	100	100	100	100	100	100	100	100	100	100	100	100	100	100
CJ1385KATA	Catalase (EC 1.11.1.6)	100	100	100	100	100	100	100	100	100	100	100	100	100	100	100	100	100	100	100
CJ1397FEOA	Ferrous iron transport protein A, putative	100	100	100	100	100	100	100	100	100	100	100	100	100	100	100	100	100	100	100
CJ1398FEOB	Ferrous iron transport protein B	100	100	100	100	100	100	100	100	100	100	100	100	100	100	100	100	100	100	100
CJ1411C.P450	Membrane protease family protein HP0248	100	100	100	100	100	100	100	100	100	100	100	100	100	100	100	100	100	100	100
CJ1450CIAI	Putative ATP/GTP-binding protein	100	100	100	100	100	100	100	100	100	100	100	100	100	100	100	100	100	100	100
CJ1461	16S rRNA (guanine(966)-N(2))-methyltransferase (EC 2.1.1.171)	100	100	100	100	100	100	100	100	100	100	100	100	100	100	100	100	100	100	100
CJ1462FLGI	Flagellar P-ring protein FlgI	100	100	100	100	100	100	100	100	100	100	100	100	100	100	100	100	100	100	100
CJ1464FLGM	FIG00469462: hypothetical protein	100	100	100	100	100	100	100	100	100	100	100	100	100	100	100	100	100	100	100
CJ1466FLGK	Flagellar hook-associated protein FlgK	100	100	100	100	100	100	100	100	100	100	100	100	100	100	100	100	100	100	100
CJ1478CCADF	Outer membrane fibronectin-binding protein	100	100	100	100	100	100	100	100	100	100	100	100	100	100	100	100	100	100	100
CJ1490CCCON	Cytochrome c oxidase subunit CcoN (EC 1.9.3.1)	100	100	100	100	100	100	100	100	100	100	100	100	100	100	100	100	100	100	100
CJ1496C	FIG00638667: hypothetical protein	100	100	100	100	100	100	100	100	100	100	100	100	100	100	100	100	100	100	100
CJ1497C	FIG00469556: hypothetical protein	100	100	100	100	100	100	100	100	100	100	100	100	100	100	100	100	100	100	100
CJ1506	methyl-accepting chemotaxis protein (tlpA)	100	100	100	100	100	100	100	100	100	100	100	100	100	100	100	100	100	100	100
CJ1534DPS	Possible bacterioferritin	100	100	100	100	100	100	100	100	100	100	100	100	100	100	100	100	100	100	100
CJ1539C	ABC-type tungstate transport system, permease protein	100	100	100	100	100	100	100	100	100	100	100	100	100	100	100	100	100	100	100
CJ1555C	Rrf2-linked NADH-flavin reductase	0	0	0	100	100	100	100	100	100	100	100	100	100	0	99.53	100	100	0	100
CJ1564	Methyl-accepting chemotaxis signal transduction protein	100	100	100	56.31	48.9	52.48	66.67	56.31	56.31	99.58	56.31	56.31	100	96.16	100	99.85	100	96.39	100
CJ1565CPFLA	Paralysed flagella protein PflA	99.75	99.75	99.75	100	100	100	100	100	100	100	100	100	100	99.49	100	100	100	99.24	100
CJ1567CNUOM	NADH-ubiquinone oxidoreductase chain M (EC 1.6.5.3)	98.99	98.99	98.99	100	100	100	100	100	100	100	100	100	100	97.58	100	100	99.8	99.19	100
CJ1568CNOUL	NADH-ubiquinone oxidoreductase chain L (EC 1.6.5.3)	98.49	98.49	98.49	100	100	100	99.66	99.66	99.66	99.5	99.66	99.66	99.66	98.66	100	99.66	100	98.83	100
CJ1569CNUOK	NADH-ubiquinone oxidoreductase chain K (EC 1.6.5.3)	98.98	98.98	98.98	100	100	100	98.98	98.98	98.98	98.98	98.98	98.98	98.98	97.96	100	98.98	100	100	100
CJ1570CNUOJ	NADH-ubiquinone oxidoreductase chain J (EC 1.6.5.3)	99.42	99.42	99.42	100	100	100	99.42	99.42	99.42	99.42	99.42	99.42	99.42	99.42	100	99.42	99.42	98.84	100
CJ1571CNOUI	NADH-ubiquinone oxidoreductase chain I (EC 1.6.5.3)	99.06	99.06	99.06	100	100	100	98.12	98.12	98.12	98.12	98.59	98.59	98.59	98.59	100	98.59	100	97.65	100
CJ1572CNUOH	NADH-ubiquinone oxidoreductase chain H (EC 1.6.5.3)	99.7	99.7	99.7	100	100	100	98.8	98.8	98.8	98.8	100	100	100	98.8	99.7	100	100	98.19	100
CJ1573NUOG	NADH-ubiquinone oxidoreductase chain G (EC 1.6.5.3)	99.15	99.15	99.15	99.88	99.88	99.88	99.39	99.39	99.39	99.39	99.88	99.88	99.88	98.05	99.88	99.88	99.88	98.9	100
CJ1574C	FIG00469845: hypothetical protein	100	100	100	100	100	100	100	100	100	100	100	100	100	96.09	99.57	100	100	98.26	100
CJ1576CNUOD	NADH-ubiquinone oxidoreductase chain D (EC 1.6.5.3)	100	100	100	99.75	99.75	99.75	100	100	100	100	99.75	99.75	99.75	99.51	99.75	99.75	99.75	99.51	100
CJ1577CNUOC	NADH-ubiquinone oxidoreductase chain B (EC 1.6.5.3)	100	100	100	99.4	99.4	99.4	100	100	100	100	100	100	100	100	100	100	100	100	100
CJ1614CHUA	Haemin uptake system outer membrane receptor	94.77	89.89	89.89	93.98	93.98	93.98	92.12	92.12	92.12	91.09	100	100	92.12	91.26	91	92.12	100	92.12	100
CJ1615CHUB	Haemin uptake system permease protein	99.39	99.39	99.39	99.39	99.39	99.39	99.7	99.7	99.7	99.7	100	100	99.7	99.39	99.7	99.7	100	99.7	100
CJ1616CHUC	Haemin uptake system ATP-binding protein	97.67	97.67	97.67	98.06	98.06	98.06	97.29	97.29	97.29	97.29	100	100	97.29	98.06	98.06	97.29	100	98.06	100
CJ1617CHUD	Haemin uptake system periplasmic haemin-binding protein	97.76	97.76	97.76	98.51	98.51	98.51	98.88	98.88	98.88	98.88	100	100	98.88	97.01	97.76	98.88	100	97.76	100
CJ1624SDAA	L-serine dehydratase, beta subunit (EC 4.3.1.17) / L-serine dehydratase, alpha subunit (EC 4.3.1.17)	99.12	99.12	99.12	99.12	99.12	99.12	98.9	98.9	98.9	98.9	100	100	99.78	99.12	99.12	100	100	99.12	100
CJ1626C	FIG00638667: hypothetical protein	99.28	99.28	99.28	99.28	99.28	99.28	98.55	98.55	98.55	98.55	100	100	100	95.97	95.97	100	100	95.97	100
CJ1646IAMB	Putative ABC transport system permease protein	99.46	99.46	99.46	97.83	97.83	97.83	98.92	98.92	98.92	98.92	100	100	100	98.1	98.1	100	100	97.83	100
CJ1647IAMA	Uncharacterized ABC transporter, ATP-binding protein YrbF	89.03	89.03	89.03	89.87	89.87	89.87	89.45	89.45	89.45	89.45	89.45	89.45	89.45	88.61	88.61	89.45	89.45	89.87	100
CJ1656CUNK	FIG00469787: hypothetical protein	100	100	100	100	100	100	100	100	100	100	100	100	100	96.67	96.67	100	100	96.67	100
CJ1677MERGED1678CAPB	Possible lipoprotein	100	100	100	0	0	90.96	100	100	100	100	100	100	100	0	0	100	99.48	0	100
CJ1729C/FLGE2	Flagellar hook subunit protein	77.83	77.83	77.83	84.56	84.56	84.56	78.42	78.42	78.42	78.42	83.43	83.43	99.42	76.66	78.99	99.88	78.42	84.22	100
CJ1956PEB4	Foldase protein PrsA precursor (EC 5.2.1.8)	100	100	100	100	100	100	99.27	99.27	99.27	99.27	100	100	99.63	100	98.9	100	100	98.9	100
III. Virulence-associated loci described in other C. jejuni strains
AY623656GGT	Gamma-glutamyltranspeptidase (EC 2.3.2.2)	0	0	0	0	0	0	0	0	0	0	0	0	0	99.28	99.46	0	0	99.77	0
CJ81176_1053DNAJ	Possible dnaJ-like protein	100	100	100	100	100	100	99.25	99.25	99.25	99.25	99.63	99.63	99.25	99.63	100	99.25	100	100	100
CJ81176_1344PGP1	FIG00638667: hypothetical protein	98.49	98.49	98.49	98.71	98.71	98.71	98.28	98.28	98.28	98.28	98.71	98.71	98.28	98.92	100	100	98.73	99.35	98.49
CJD26997_1801	capsular polysaccharide biosynthesis protein	0	0	0	0	0	0	0	0	0	0	0	0	0	0	0	0	0	94.67	0
CJJ26094_0063RLOE	Translation-disabling ACNase RloC	0	0	0	0	0	0	0	0	0	0	0	0	0	100	0	99.02	0	0	0
CJJ81-176.0683DPT	Di-/tripeptide transporter	99.31	99.31	99.31	100	100	100	100	100	100	100	100	100	100	98.36	100	100	100	99.31	0
CJJ81176_0083FEDA	Hemerythrin-like iron-binding protein	94.07	94.07	94.07	98.52	98.52	98.52	98.52	98.52	98.52	98.52	97.78	97.78	98.52	97.04	100	98.52	97.04	97.04	97.04
CJJ81176_0414FEDB	FIG00470210: hypothetical protein	99.53	99.53	99.53	98.58	98.58	98.58	99.05	99.05	99.05	99.05	99.05	99.05	99.05	99.53	100	99.05	99.05	99.53	99.05
CJJ81176_1053FEDC	Possible dnaJ-like protein	100	100	100	100	100	100	99.25	99.25	99.25	99.25	99.63	99.63	99.25	99.63	100	99.25	100	100	100
CJJ81176_1647FEDD	FIG00469787: hypothetical protein	96.67	96.67	96.67	96.67	96.67	96.67	96.67	96.67	96.67	96.67	96.67	96.67	96.67	100	100	96.67	96.67	100	96.67
CJJHB9313_0989P95	Filamentous haemagglutinin domain protein	51.27	51.27	51.27	30.33	30.33	30.33	65.17	65.17	65.17	41.41	65.17	65.17	65.17	88.16	61.19	65.17	65.17	100	65.17
EF058232FSPA8486	FIG00470117: hypothetical protein	96.48	96.48	96.48	44.25	44.25	44.25	95.77	95.77	95.77	95.77	95.77	95.77	38.78	97.18	44.25	95.77	95.07	44.25	44.25
Cj108tagH	FIG00710473: hypothetical protein	0	0	0	98.66	98.66	98.66	0	0	97.14	0	0	0	0	0	0	0	0	0	0
Cj108tssM	IcmF-related protein	0	0	0	0	0	0	0	0	0	0	0	0	0	0	0	0	0	0	0
Cj108tssD	hcp protein	0	0	0	0	0	0	0	0	0	0	0	0	0	0	0	0	0	0	0
Cj108tssL	Outer membrane protein ImpK/VasF, OmpA/MotB domain	0	0	0	0	0	0	0	0	0	0	0	0	0	0	0	0	0	0	0
Cj108tssK	Uncharacterized protein ImpJ/VasE	0	0	0	0	0	0	0	0	0	0	0	0	0	0	0	0	0	0	0
Cj108tssJ	Type VI secretion lipoprotein/VasD	0	0	0	0	0	0	0	0	0	0	0	0	0	0	0	0	0	0	0
Cj108tssA	Uncharacterized protein ImpA	0	0	0	0	0	0	0	0	0	0	0	0	0	0	0	0	0	0	0
Cj108tssB	Uncharacterized protein ImpB	0	0	0	0	0	0	0	0	0	0	0	0	0	0	0	0	0	0	0
Cj108tssC	Uncharacterized protein ImpC	0	0	0	0	0	0	0	0	0	0	0	0	0	0	0	0	0	0	0
Cj108tssE	Uncharacterized protein similar to VCA0109	0	0	0	0	0	0	0	0	0	0	0	0	0	0	0	0	0	0	0
Cj108tssF	Protein ImpG/VasA	0	0	0	0	0	0	0	0	0	0	0	0	0	0	0	0	0	0	0
Cj108tssG	Uncharacterized protein ImpH/VasB	0	0	0	100	100	100	0	0	0	0	0	0	0	0	0	0	0	0	0
Cj108tssI	VgrG-like protein	32	32	0	97	97	97	33	93	33	33	26	26	33	0	0	0	0	0	0
